# Supplementary material for: Economic evaluation of the national school food standards across secondary schools in the Midlands, UK (the FUEL study): methodological challenges of undertaking health economics research within non-health settings
Source: Int J Behav Nutr Phys Act. 2025 Nov 12;22:142. doi: 10.1186/s12966-025-01840-6 (PMC12613869; doi:10.1186/s12966-025-01840-6)
Supplement: Supplementary file 3 — Supplementary Material 3. [file 12966_2025_1840_MOESM3_ESM.xlsx]

## Sheet: Sheet1
	Economic evaluation of the national school food standards across secondary schools in The Midlands, UK (the FUEL study): methodological challenges of undertaking health economics research within non-health settings
	Journal: International Journal of Behavioral Nutrition and Physical Activity
	Irina Pokhilenko* (0000-0001-6390-2851), Miranda Pallan (0000-0002-2868-4892), Marie Murphy (0000-0003-1177-1890), Peymane Adab (0000-0001-9087-3945), Breanna Morrison (0000-0002-7473-2402), Alice Sitch (0000-0001-7727-4497), Ashley Adamson (0000-0003-3735-2846), Suzanne Bartington (0000-0002-8179-7618), Rhona Duff (0000-0003-3214-524X), Tania Griffin (0000-0003-0146-4440), Kiya Hurley (0000-0002…
	*Corresponding author, i.pokhilenko@bham.ac.uk

## Sheet: Cost-conseq. analysis
		Cost-consequence analysis of school food provision
	School information											Costs													Educational outcomes						Dental outcomes			Nutritional outcomes
	School ID	Year of data collection	Number of pupils	Number of pupils having school meals	SFS status	Catering provision	School IDACI score	% of pupils known to be eligible for FSM	%BME	% of pupils whose first language is known or believed to be other than English	%SEN	Annual ongoing school costs	Cost per student	Cost per student (based on school meal uptake)	Annual ongoing societal costs	Societal cost per student	Cost per student (based on school meal uptake)	% of missing data	School spending on catering (total £2021)	School spending on catering per pupil (£2021)	School spending on catering per number of pupils having school meals (£2021)	Average daily spending on food while at school per pupil	Annual spending on ingredients per pupil	QALYs (SD; CI)	Overall absense	Persistent absense	Progress 8 score	Attainment 8 score	Grade 5 or above in English & maths GCSEs	Staying in education or entering employment	Caries presence (% yes)	Caries extent, average number of symptoms (SD, CI)	Caries treatment (% yes)	Free sugar intake during school day (g) (SD; CI)	% of free sugar intake from total energy intake during school day	% of pupils with >5% of total energy intake from free sugar during the day	Number of eating occasions	Total energy intake during school day (kcal)	Fat intake during school day (g)	Number of sugar sweetened beverages during school day	Number of sugar and chocolate confectionary items school day	Number of fruit and vegetable portions during school day	% of pupils consuming >5 fruit and vegetable portions during the day	Fibre intake during school day (g)	Number of items high in fat, sugar or salt during school day
	ID03	2019/2020	1312	858	Mandated	In-house	0.119	19.8	23.9	4.3	7.16463	NA	NA	NA	NA	NA	NA	NA	190486	148.008	222.01	3.26	NA	0.8311	0.052	0.14	-0.05	45.6	0.31	0.98	0.7101	2.12	0.5652	21.95	0.0991057	0.8065	3.42	743.994	28.7542	0.241379	0.224138	0.839043	8.06	7.22814	1.12931
	ID08	2019/2020	857	355	Mandated	External	0.119	25.2	8.6	4.1	13.1855	NA	NA	NA	NA	NA	NA	NA	67291.3	79.4466	189.79	NA	NA	NA	0.066	0.16	-0.46	39	0.26	NA	0.625	2.33	0.7083	32.12	0.178773	0.9149	4.55	721.485	30.5065	0.266667	0.422222	0.895382	12.77	5.94473	1.97778
	ID11	2019/2020	785	325	Mandated	In-house	0.07	15	8.2	1.5	10.4459	67851.3	86.43	#REF!	67851.3	86.43	#REF!	0.1	56938.8	70.1216	175.3	3.13	85.15	0.8438	0.059	0.132	-0.43	41.7	0.32	0.9	0.6154	1.78	0.4308	29.56	0.141081	0.8676	4.21	737.658	29.0407	0.238806	0.358209	0.836473	4.41	5.97746	1.76119
	ID12	2019/2020	690	261	Mandated	External	0.123	13.6	8	4.8	8.4058	NA	NA	NA	NA	NA	NA	NA	24846	43.1354	95.26	2.45	NA	0.7654	0.052	0.118	0.57	46.1	0.39	0.95	0.6935	1.58	0.4032	17.2	0.105552	0.8947	4.28	691.483	27.1906	0.0566038	0.207547	1.18609	8.77	7.124	1.34906
	ID16	2021/2022	904	492	Mandated	External	0.201	43.6	21.6	2.5	19.9115	NA	NA	NA	NA	NA	NA	NA	243136	315.351	494.05	NA	NA	NA	0.051	0.108	-0.06	45.6	0.45	0.96	0.6452	2.425	0.4355	36.25	0.145754	0.8596	3.76	776.959	31.2288	0.19	0.27	0.632925	8.77	5.59016	1.25
	ID18	2019/2020	1248	616	Mandated	In-house	0.224	22.1	24.4	3.9	10.2564	NA	NA	NA	NA	NA	NA	NA	140794	116.551	228.62	NA	NA	NA	0.052	0.129	0.23	47.9	0.39	0.95	0.5303	1.97	0.4545	22.56	0.121847	0.8983	3.92	643.063	26.5536	0.351852	0.222222	0.4845	6.78	5.27807	1.66667
	ID26	2020/2021	1110	1110	Mandated	External	0.232	21.4	63.1	25.6	7.2973	191100	172.162	#REF!	191100	172.162	#REF!	0	401000	361.261	361.26	2.6	NA	0.8562	0.018	0.023	NA	NA	NA	NA	0.5902	1.5	0.459	20.56	0.0934139	0.9412	4.56	583.292	23.8585	0.0514706	0.198529	0.654911	8.82	6.07019	1.04412
	ID27	2021/2022	1160	480	Mandated	In-house	0.251	19.7	16.5	3.5	11.8103	256744	221.331	#REF!	256744	221.331	#REF!	0.2308	115948	103.618	241.77	3.6	43.14	0.834	0.062	0.203	-0.23	46.2	0.45	0.92	0.6383	2.07	0.4681	41.77	0.191064	0.9143	4.79	752.911	28.7763	0.271429	0.385714	0.735487	8.57	5.64465	1.54286
	ID32	2021/2022	1181	614	Mandated	External	0.087	21.9	24.9	12.9	11.2616	122400	103.641	#REF!	220680	186.859	#REF!	0.5	104560	92.8599	170.24	4.42	NA	0.8321	0.056	0.159	NA	NA	NA	NA	0.697	1.78	0.4848	23.76	0.155897	0.8571	3.79	634	25.7838	0.0671642	0.238806	0.952767	7.14	5.08001	1.1791
	ID36	2021/2022	1154	746	Mandated	External	0.354	31.1	58.5	45.1	14.2114	0	0	#REF!	191100	165.598	#REF!	0.5	54868.3	48.3421	73.56	2.93	NA	0.8314	0.079	0.248	-0.45	33	0.22	NA	0.6154	1.8	0.4462	37.65	0.175052	0.9296	4.11	780.824	28.9712	0.125	0.132353	1.11077	8.45	6.49104	1.19118
	ID41	2021/2022	1046	610	Mandated	In-house	0.062	22.9	27.5	14.5	13.9579	NA	NA	NA	NA	NA	NA	NA	236037	245.106	387.01	3.48	NA	0.8297	0.07	0.169	-0.01	45.3	0.41	NA	0.6429	1.67	0.375	25.4	0.138598	0.9165	4.6	632.859	26.7814	0.159091	0.189394	0.876	17.65	5.32976	1.41667
	ID44	2021/2022	801	385	Mandated	External	0.181	18.2	18	10.4	8.2397	64400	80.3995	#REF!	135380	169.014	#REF!	0.2857	0	0	0	3.99	NA	0.7971	0.066	0.201	-0.39	39.8	0.23	NA	0.6429	1.69	0.3571	30.36	0.175066	0.9661	3.86	676.524	28.1782	0.226415	0.292453	0.713463	3.39	5.12108	1.5566
	ID46	2021/2022	931	474	Mandated	External	0.259	20.4	7.5	3	8.91515	NA	NA	NA	NA	NA	NA	NA	35198.5	42.4079	74.21	NA	NA	NA	0.059	0.152	0.47	48	0.56	0.92	0.6481	2.11	0.463	32	0.138556	0.8846	4.23	805.093	32.722	0.24	0.16	0.75629	5.77	7.15448	1.28
Average		Mean for SFS-mandated schools					0.175538	22.6846	23.9	10.4692	11.1587	140499	132.793	#REF!	177143	166.899	#REF!	0.269417	128546	128.17	208.698	3.31778	64.145	0.8302 (0.13; 0.3261 - 1)	0.0570769	0.149385	-0.0736364	43.4727	0.362727	0.94	0.638	1.9 (1.06; 1 - 6)	0.463	27.98 (33.81; 0 - 269.8)	14.09% (12.68%; 0% - 87.68%)	0.8965	4.14 (1.22; 1 - 8)	701.27 (482.81; 23.16 - 3370.1)	28.13 (21.09; 0 - 157.85)	0.1; (0.35; 0 - 2)	0.25 (0.46; 0 - 2)	0.83 (1.1; 0 - 8.75)	8.41	6 (4.36; 0 - 36.5)	1.39 (1.22; 0 - 7)
	School ID	Year of data collection	Number of pupils	Number of pupils having school meals	SFS status	Catering provision	School IDACI score	% of pupils known to be eligible for FSM	%BME	% of pupils whose first language is known or believed to be other than English	%SEN	Annual ongoing school costs	Cost per student	Cost per student (based on school meal uptake)	Annual ongoing societal costs	Societal cost per student	Cost per student (based on school meal uptake)	% of missing data	School spending on catering (total £2021)	School spending on catering per pupil (£2021)	School spending on catering per number of pupils having school meals (£2021)	Average daily spending on food while at school	Annual spending on ingredients per pupil	QALYs (SD; CI)	Overall absense	Persistent absense	Progress 8 score	Attainment 8 score	Grade 5 or above in English & maths GCSEs	Staying in education or entering employment	Caries presence (% yes)	Caries extent, average number of symptoms (SD, CI)	Caries treatment (% yes)	Free sugar intake during school day (g) (SD; CI)	% of free sugar intake from total energy intake during school day	% of pupils with >5% of total energy intake from free sugar during the day	Number of eating occasions	Total energy intake during school day (kcal)	Fat intake during school day (g)	Number of sugar sweetened beverages during school day	Number of chocolate confectionary items school day	Number of fruit and vegetable portions during school day	% of pupils consuming >5 fruit and vegetable portions during the day	Fibre intake during school day (g)	Number of items high in fat, sugar or salt during school day
	ID01	2019/2020	970	706	Not mandated	External	0.03	18.2	82.1	35.8	8.14433	231628	238.79	#REF!	233422	240.64	#REF!	0.6667	133547	144.53	189.21	3.9	NA	0.7998	0.043	0.083	0.74	53.2	0.49	1	0.6629	2.12	0.5393	26.36	0.119409	0.8974	4.34	795.459	32.9567	0.232877	0.191781	0.838463	14.1	6.97574	1.56849
	ID02	2019/2020	1218	543	Not mandated	External	0.289	19.9	12.3	8.2	10.509	NA	NA	NA	NA	NA	NA	NA	314716	284.3	579.96	3.37	NA	0.8565	0.065	0.167	-0.63	40.8	0.34	0.94	0.766	1.61	0.5106	43.05	0.18628	0.9455	4.49	848.544	34.6256	0.269231	0.298077	1.40706	12.73	7.07674	1.51923
	ID05	2019/2020	820	244	Not mandated	In-house	0.213	19.9	12.5	7.3	14.878	NA	NA	NA	NA	NA	NA	NA	77643.8	91.5611	317.77	NA	NA	NA	0.071	0.226	-0.44	42.7	0.3	0.91	0.4714	1.76	0.4571	37.12	0.171227	0.8939	4.5	935.576	39.2794	0.196721	0.426229	1.06011	13.64	7.09529	2.03279
	ID06	2019/2020	827	412	Not mandated	In-house	0.579	61.8	42.6	18.7	20.4353	NA	NA	NA	NA	NA	NA	NA	181169	237.443	439.71	2.56	NA	0.848	0.053	0.146	-0.08	42.8	0.37	0.91	0.6324	1.86	0.4853	28.34	0.159897	0.8889	3.78	671.497	27.3713	0.287879	0.189394	0.646014	1.39	5.41009	1.49242
	ID07	2020/2021	612	224	Not mandated	External	0.097	2.8	30.3	7.5	5.06536	91394.5	149.337	#REF!	92522	151.18	#REF!	0	12000	19.6078	53.54	2.87	NA	0.7891	0.034	0.059	0.74	78.3	1	1	0.64	2.04	0.4933	23.25	0.108146	0.8784	4.23	781.337	33.3571	0.121622	0.29054	1.64436	24.32	8.09393	1.89865
	ID10	2019/2020	926	468	Not mandated	External	0.172	34.9	35.8	8.3	19.0065	NA	NA	NA	NA	NA	NA	NA	130442	144.294	278.64	3.24	NA	0.798	0.061	0.167	0	45.9	0.42	0.88	0.6833	2.1	0.5	30.39	0.159518	0.9219	3.97	742.217	30.2738	0.276786	0.151786	0.708691	4.69	5.67481	1.42857
	ID13	2021/2022	880	409	Not mandated	In-house	0.101	6	47	30.5	5.45455	212850	241.875	#REF!	212850	241.875	#REF!	0	237072	272.497	579.78	2.97	NA	0.8356	0.044	0.078	0.61	72.6	0.98	0.98	0.6538	2	0.4167	22.46	0.123301	0.8214	4.46	640.717	24.1322	0.077381	0.190476	1.60549	21.43	6.76118	1.51786
	ID14	2019/2020	937	474	Not mandated	External	0.052	7.2	4.1	0.7	10.8858	NA	NA	NA	NA	NA	NA	NA	43480.5	47.7283	91.79	2.5	NA	0.8833	0.059	0.148	-0.1	47.2	0.4	0.95	0.8525	2.03846	0.4918	23.99	0.126205	0.9167	4.32	745.333	30.6889	0.122807	0.307017	1.16259	20	6.70311	1.55263
	ID17	2019/2020	1774	1192	Not mandated	In-house	0.017	6.4	21.5	3.4	8.73732	222709	125.541	#REF!	222709	125.541	#REF!	0.1111	28987	17.0211	24.32	3.43	14.77	0.8284	0.037	0.069	0.45	58.6	0.67	0.97	0.7662	2.12	0.5714	22.64	0.107909	0.8642	4.45	685.101	27.2886	0.06875	0.2	1.15905	14.81	6.24645	1.29375
	ID22	2020/2021	810	486	Not mandated	External	0.077	9	5.2	0.9	11.4815	115105	142.105	#REF!	142403	175.806	#REF!	0.1429	4000	4.93827	8.23	4.14	80.1	0.8341	0.044	0.084	0.23	50.1	0.47	0.94	0.5844	2.24	0.4675	24.02	0.145367	0.9259	4.49	708.74	29.0637	0.194805	0.181818	1.00928	16.05	6.28245	1.53247
	ID24	2020/2021	1162	581	Not mandated	In-house	0.132	15.9	30.6	8.2	12.4785	176312	151.731	#REF!	176363	151.775	#REF!	0.1818	235000	202.238	404.48	4.04	23.35	0.8545	0.058	0.145	-0.13	45	0.31	0.96	0.5362	1.97	0.4203	26.48	0.173903	0.8961	3.86	678.638	28.6948	0.0895522	0.201492	0.711338	3.9	5.32792	1.17164
	ID25	2021/2022	1562	530	Not mandated	External	0.133	12.6	36.9	15.7	14.0845	M	M	M	M	M	M	0.8889	55903.5	36.9244	105.5	3.59	NA	0.8476	0.047	0.11	-0.1	46.7	0.4	0.97	0.5472	1.93	0.3208	26.91	0.130903	0.8214	4	679.576	28.6057	0.12963	0.25	1.07503	16.07	5.50106	1.17593
	ID29	2021/2022	1472	1119	Not mandated	External	0.058	12.8	7.3	2.4	10.8696	70600	47.962	#REF!	193450	131.42	#REF!	0.5	0	0	0	4.14	NA	0.8324	0.046	0.082	0.2	51.1	0.49	0.97	0.6744	1.9	0.3953	17.63	0.120885	0.875	3.75	522.093	21.6655	0.15	0.2	0.614437	6.25	4.15862	1.25
	ID30	2021/2022	1262	369	Not mandated	External	0.134	19.4	17.1	6.1	16.3233	151389	119.96	#REF!	151389	119.96	#REF!	0.2308	46586.3	47.9529	126.19	3.48	37.76	0.8292	0.062	0.147	0.07	48.7	0.49	0.89	0.72	2	0.28	28.85	0.153098	0.8947	4.16	769.207	30.9782	0.0943396	0.141509	0.876639	5.26	6.32085	1.25472
	ID31	2021/2022	1223	515	Not mandated	In-house	0.058	14.8	51.6	27	8.74898	434460	355.241	#REF!	434460	355.241	#REF!	0.6	97313.5	94.4792	188.96	3.45	NA	0.8458	0.047	0.107	0.27	52.4	0.56	0.94	0.5593	1.90909	0.4138	28.18	0.113144	0.8167	4.1	846.396	35.1	0.118644	0.194915	1.02441	15	6.41292	1.19491
	ID33	2021/2022	956	337	Not mandated	In-house	0.228	9.5	9.7	3.1	10.4603	186359	194.936	#REF!	186359	194.936	#REF!	0	153217	159.269	455.06	3.23	NA	0.7963	0.049	0.088	0.27	52	0.65	NA	0.6429	1.87	0.4714	22.73	0.142603	0.9362	4.38	715.31	28.625	0.193182	0.227273	1.15526	23.4	6.18636	1.67046
	ID35	2021/2022	1692	994	Not mandated	In-house	0.029	9.4	29.6	11.9	6.73759	NA	NA	NA	NA	NA	NA	NA	386148	256.748	388.59	3.54	NA	0.8429	0.048	0.101	-0.13	47.2	0.44	0.94	0.6308	1.8	0.4308	22.78	0.143387	0.8644	4.18	584.788	23.3627	0.112069	0.318966	0.880177	8.47	5.17446	1.44828
	ID37	2021/2022	856	371	Not mandated	External	0.08	8.9	8.2	2.1	16.2383	NA	NA	NA	NA	NA	NA	NA	311610	386.613	840.46	4.74	NA	0.8383	0.05	0.082	0.12	54.2	0.61	0.99	0.6486	1.94	0.4324	30.98	0.154467	0.8696	4.27	763.742	30.2532	0.0396825	0.150794	1.40438	21.74	6.59569	1.54762
	ID38	2021/2022	992	373	Not mandated	External	0.139	49.4	98.2	66.1	14.3145	861950	868.901	#REF!	974563	982.422	#REF!	0	179098	191.96	479.9	3.8958	NA	0.8167	0.064	0.158	0.51	43.8	0.28	0.93	0.5938	2.16	0.3906	26.31	0.172271	0.85	4.18	659.353	24.2915	0.037037	0.12963	1.09607	5	5.20515	0.925926
	ID39	2021/2022	1493	967	Not mandated	External	0.156	3.4	33.5	6.4	4.15271	28700	19.223	#REF!	28700	19.223	#REF!	0.3	0	0	0	3.12	NA	0.8381	0.038	0.06	0.56	60.6	0.74	0.98	0.7368	1.82	0.3289	17.66	0.0971798	0.806	4.46	647.311	25.905	0.0606061	0.242424	1.20974	19.4	5.76248	1.36364
	ID42	2021/2022	867	527	Not mandated	In-house	0.184	32.2	79.4	60.4	11.9954	8500	9.80392	#REF!	8500	9.80392	#REF!	0.6667	159429	211.725	302.46	3.65	NA	0.7988	0.035	0.047	0.4	45.2	0.31	0.87	0.7105	1.93	0.5	28.45	0.139638	0.8842	4.14	713.924	29.1973	0.149425	0.304598	0.841955	8.42	5.68745	1.36207
	ID43	2021/2022	984	563	Not mandated	External	0.059	28.5	36.4	27.7	16.9715	54440	55.3252	#REF!	122690	124.685	#REF!	0.375	45551	60.7347	80.98	2.42	NA	0.8343	0.058	0.145	0.16	45.1	0.36	0.99	0.8333	2.2	0.5417	21.05	0.121585	0.96	4.86	684.838	27.2095	0.0833333	0.25	1.23013	20	6.62848	1.58333
	ID45	2021/2022	1563	627	Not mandated	In-house	0.069	14.1	13.2	4.2	15.3551	105740	67.652	#REF!	105740	67.652	#REF!	0.8	243284	155.156	387.89	3.99	NA	0.7999	0.049	0.137	-0.35	43.9	0.37	0.94	0.6027	2.16	0.4658	21.16	0.130564	0.9136	4.1	571.473	22.4152	0.0666667	0.173333	0.811233	4.94	4.89261	1.23333
Average		Mean for SFS-non-mandated schools					0.134174	18.1304	32.3957	15.7652	11.8838	196809	185.892	#REF!	219075	206.144	#REF!	0.341494	133748	133.379	274.931	3.46663	38.995	0.8274 (0.12; 0.3261 - 1)	0.0505217	0.114609	0.146522	50.787	0.497826	0.947727	0.652	1.98 (1.13; 1 - 6)	0.451	26.17 (29.3; 0 - 258.2)	13.84% (12.82%; 0% - 99.43%)	0.882	4.23 (1.17; 1 - 8)	714.59 (484.98; 8.72 - 7428.45)	29.01 (23.55; 0 - 383.15)	0.13 (0.4; 0 - 3)	0.23 (0.44; 0 - 3)	1.06 (1.3; 0 - 14.7)	12.93	6.14 (4.24; 0 - 59.35)	1.44 (1.17; 0 - 8)
		Abbreviations
		NA	Not applicable
		M	Missing
		SFS	School food standards
		FSM	Free school meals
		BME	Black and minority ethnic
		SEN	Special educational needs
		IDACI	School Income Deprivation Affecting Children Index
		QALY	Quality-adjusted life year
		GCSE	General Certificate of Secondary Education
		SD	Standard deviation
		CI	Confidence interval
