# Supplementary material for: Economic evaluation of the national school food standards across secondary schools in the Midlands, UK (the FUEL study): methodological challenges of undertaking health economics research within non-health settings
Source: Int J Behav Nutr Phys Act. 2025 Nov 12;22:142. doi: 10.1186/s12966-025-01840-6 (PMC12613869; doi:10.1186/s12966-025-01840-6)
Supplement: Supplementary file 5 — Supplementary Material 5. [file 12966_2025_1840_MOESM5_ESM.xlsx]

## Sheet: Title page
	Economic evaluation of the national school food standards across secondary schools in The Midlands, UK (the FUEL study): methodological challenges of undertaking health economics research within non-health settings
	Journal: International Journal of Behavioral Nutrition and Physical Activity
	Irina Pokhilenko* (0000-0001-6390-2851), Miranda Pallan (0000-0002-2868-4892), Marie Murphy (0000-0003-1177-1890), Peymane Adab (0000-0001-9087-3945), Breanna Morrison (0000-0002-7473-2402), Alice Sitch (0000-0001-7727-4497), Ashley Adamson (0000-0003-3735-2846), Suzanne Bartington (0000-0002-8179-7618), Rhona Duff (0000-0003-3214-524X), Tania Griffin (0000-0003-0146-4440), Kiya Hurley (0000-0002…
	*Corresponding author, i.pokhilenko@bham.ac.uk

## Sheet: Micro-costing
	Micro-costing of school food provision
																										*paper-based only		*paper-based only	*online only		*paper-based only	*paper-based only			*online only					*paper-based only		*paper-based only				*online only			*paper-based only
School ID	Year of data collection	Number of pupils (2020/2021)	Number of pupils having school meals	SFS status	Catering provision	% of pupils eligible for receiving FSM	% of BME pupils	% of pupils whose first language is known or believed to be other than English	% of SEN pupils	Costing survey mode of completion	Annual ongoing school costs	Cost per student	Cost per student (based on school meal uptake)	Annual ongoing societal costs	Societal cost per student	Societal cost per student (based on school meal uptake)	One-off school costs	Annual ongoing catering provider costs	One-off catering provider costs	Volunteer time	Catering staff costs		Teaching staff costs	Annual cost of catering contract	Vending machine maintenance	Water fountain maintenance		Installing water fountains (one-off)	Water provision	Alterations to dining environment (one-off)	Setting up payment system (one-off)	Maintaining payment system	Maintaining dining environment		Other ongoing costs on maintenance	Food rewards	School food clubs (e.g. breakfast club)	Food growing area maintenance		Gardening clubs	Cooking lessons	School cooking clubs	Staff training	Annual cost of independent food monitoring	Annual costs of promoting healthy eating (e.g. events)	Annual cost of subsidies for the staff	% of missing data (M/number of cells with values and M, excludes NA and ND) - all costs	% of missing data - ongoing costs	Annual spending on ingredients for cooking lessons (all pupils attending)
ID01	2019/2020	970	706	non SFS	External	18.2	82.1	35.8	8.1	Paper	231628	238.79	328.085	233422	240.64	330.626		1794			168170	NA	63424.1	M	1794	34	NA	ND	ND	M	ND	M	ND	NA	ND	ND	M	M	NA	M	M	M	M	ND	ND	ND	0.692308	0.666667	M
ID07	2020/2021	612	224	non SFS	External	2.8	30.3	7.5	5.1	Paper	91394.5	149.337	408.011	92522	151.18	413.044	16956			1127.49	56668	NA	31200	0	0	34	NA	ND	ND	16956	ND	ND	ND	NA	ND	250	ND	1907.49	1127.49	600	NA	NA	735	ND	ND	ND	0	0	NA
ID11	2019/2020	785	325	SFS	In-house	15	8.2	1.5	10.4	Paper	67851.3	86.43	208.773	67851.3	86.43	208.773					37165.6	NA	13974.1	ND	1794	0	NA	NA	ND	0	M	M	ND	NA	ND	ND	2002.02	ND	NA	800.81	9640.52	2002.02	472.27	ND	ND	ND	0.166667	0.1	35826.8
ID17	2019/2020	1774	1192	non SFS	In-house	6.4	21.5	3.4	8.7	Paper	222709	125.541	186.837	222709	125.541	186.837	16414				180249	NA	33735	NA	1794	51	NA	ND	ND	16426.9	ND	2500	ND	NA	ND	ND	ND	NA	NA	ND	4380	M	0	ND	0	ND	0.1	0.111111	12957
ID22	2020/2021	810	486	non SFS	External	9	5.2	0.9	11.5	Paper	115105	142.105	236.841	142403	175.806	293.011	122645	27298.6	15000		40259.7	24298.6	61815	0	0	50	NA	500	ND	122145	15000	2000	2000	1000	ND	ND	3900	ND	NA	ND	5880	1200	M	ND	M	ND	0.117647	0.142857	21223.6
ID24	2020/2021	1162	581	non SFS	In-house	15.9	30.6	8.2	12.5	Paper	176312	151.731	303.463	176363	151.775	303.55		51			119059	NA	45474	0	0	34	51	ND	ND	0	ND	2647.88	ND	NA	ND	2199.42	ND	ND	NA	NA	6897.52	NA	M	ND	M	ND	0.166667	0.181818	12728.2
ID27	2021/2022	1160	480	SFS	In-house	19.7	16.5	3.5	11.8	Paper	256744	221.331	534.883	256744	221.331	534.883					154686	NA	90207	0	7176	85	NA	ND	ND	M	ND	0	ND	NA	ND	390	0	M	NA	M	2400	1800	M	ND	ND	ND	0.285714	0.230769	1912.5
ID30	2021/2022	1262	369	non SFS	External	19.4	17.1	6.1	16.3	Paper	151389	119.96	410.268	151389	119.96	410.268					106419	NA	24531	9003	1794	102	NA	ND	ND	0	ND	0	ND	NA	ND	ND	2340	600	NA	1400	5200	M	M	ND	M	ND	0.214286	0.230769	21600
	Mean for paper-based surveys																									55.125															5733.01							0.207999	17708
																										*paper-based only		*paper-based only	*online only		*paper-based only	*paper-based only			*online only					*paper-based only		*paper-based only				*online only			*paper-based only
School ID	Year of data collection	Number of pupils (2020/2021)	Number of pupils having school meals	SFS status	Catering provision	% of pupils eligible for receiving FSM	% of BME pupils	% of pupils whose first language is known or believed to be other than English	% of SEN pupils	Costing survey mode of completion	Annual ongoing school costs	Cost per student	Cost per student (based on school meal uptake)	Annual ongoing societal costs	Societal cost per student	Societal cost per student (based on school meal uptake)	One-off school costs	Annual ongoing catering provider costs	One-off catering provider costs	Volunteer time	Catering staff costs		Teaching staff costs	Annual cost of catering contract	Vending machine maintenance	Water fountain maintenance		Installing water fountains (one-off)	Water provision	Alterations to dining environment (one-off)	Setting up payment system (one-off)	Maintaining payment system	Maintaining dining environment		Other ongoing costs on maintenance	Food rewards	School food clubs (e.g. breakfast club)	Food growing area maintenance		Gardening clubs	Cooking lessons	School cooking clubs	Staff training	Annual cost of independent food monitoring	Annual costs of promoting healthy eating (e.g. events)	Annual cost of subsidies for the staff	% of missing data (M/number of cells with values and M, excludes NA and ND) - all costs	% of missing data - ongoing costs	Annual spending on ingredients for cooking lessons (all pupils attending)
ID13	2021/2022	880	409	non SFS	In-house	6	47	30.5	5.5	Online	212850	241.875	520.416	212850	241.875	520.416					106470	NA	78000	NA	0	ND	ND	ND	200	NA	ND	ND	NA		NA	NA	NA	NA		ND	28080	ND	100	NA	NA	NA	0	0	ND
ID25	2021/2022	1562	530	non SFS	External	12.6	36.9	15.7	14.1	Online	M	M	M	M	M	M					M	NA	NA	M	0	ND	ND	ND	NA	M	ND	ND	M		M	NA	NA	NA		ND	M	ND	M	M	M	NA	0.9	0.888889	ND
ID26	2020/2021	1110	1110	SFS	External	21.4	63.1	25.6	7.3	Online	191100	172.162	172.162	191100	172.162	172.162					109200	NA	NA	NA	0	ND	ND	ND	NA	NA	ND	ND	NA		NA	NA	NA	NA		ND	NA	ND	NA	NA	0	81900	0	0	ND
ID29	2021/2022	1472	1119	non SFS	External	12.8	7.3	2.4	10.9	Online	70600	47.962	63.092	193450	131.42	172.878		122850			122850	NA	NA	M	0	ND	ND	ND	M	M	ND	ND	M		NA	NA	NA	8200		ND	62400	ND	NA	NA	NA	M	0.555556	0.5	ND
ID31	2021/2022	1223	515	non SFS	In-house	14.8	51.6	27	8.7	Online	434460	355.241	843.612	434460	355.241	843.612					136500	NA	195000	NA	0	ND	ND	ND	M	NA	ND	ND	NA		NA	M	M	NA		ND	102960	ND	M	M	NA	M	0.6	0.6	ND
ID32	2021/2022	1181	614	SFS	External	21.9	24.9	12.9	11.3	Online	122400	103.641	199.349	220680	186.859	359.414		98280			98280	NA	NA	0	0	ND	ND	ND	M	NA	ND	ND	NA		60000	M	M	NA		ND	62400	ND	M	M	0	M	0.461538	0.5	ND
ID33	2021/2022	956	337	non SFS	In-house	9.5	9.7	3.1	10.5	Online	186359	194.936	552.994	186359	194.936	552.994	16000				58695	NA	51480	NA	0	ND	ND	ND	4000	16000	ND	ND	2234		NA	250	2000	780		ND	65520	ND	900	NA	500	NA	0	0	ND
ID36	2021/2022	1154	746	SFS	External	31.1	58.5	45.1	14.2	Online	0	0	0	191100	165.598	256.166		191100			191100	NA	NA	M	0	ND	ND	ND	NA	NA	ND	ND	NA		NA	NA	NA	NA		ND	M	ND	NA	NA	NA	NA	0.5	0.5	ND
ID38	2021/2022	992	373	non SFS	External	49.4	98.2	66.1	14.3	Online	861950	868.901	2310.86	974563	982.422	2612.77		112613			112613	NA	191100	200000	0	ND	ND	ND	1000	0	ND	ND	0		NA	NA	3000	NA		ND	454350	ND	1500	NA	1000	10000	0	0	ND
ID39	2021/2022	1493	967	non SFS	External	3.4	33.5	6.4	4.2	Online	28700	19.223	29.6794	28700	19.223	29.6794	35000				M	NA	NA	0	0	ND	ND	ND	2500	35000	ND	ND	M		M	500	NA	NA		ND	23400	ND	300	2000	NA	NA	0.272727	0.3	ND
ID42	2021/2022	867	527	non SFS	In-house	32.2	79.4	60.4	12	Online	8500	9.80392	16.129	8500	9.80392	16.129	300000				M	NA	M	NA	0	ND	ND	ND	M	300000	ND	ND	3000		M	500	5000	M		ND	M	ND	M	NA	NA	M	0.666667	0.666667	ND
ID43	2021/2022	984	563	non SFS	External	28.5	36.4	27.7	17	Online	54440	55.3252	96.6963	122690	124.685	217.922		68250			68250	NA	NA	NA	0	ND	ND	ND	1200	M	ND	ND	M		M	M	200	NA		ND	53040	ND	NA	NA	NA	NA	0.444444	0.375	ND
ID44	2021/2022	801	385	SFS	External	18.2	18	10.4	8.2	Online	64400	80.3995	167.273	135380	169.014	351.636	0	70980			70980	NA	62400	M	0	ND	ND	ND	1000	M	ND	ND	1000		M	NA	NA	NA		ND	NA	ND	NA	NA	NA	NA	0.375	0.285714	ND
ID45	2021/2022	1563	627	non SFS	In-house	14.1	13.2	4.2	15.4	Online	105740	67.652	168.644	105740	67.652	168.644					103740	NA	M	M	0	ND	ND	ND	2000	M	ND	ND	M		M	M	M	M		ND	M	ND	M	M	M	M	0.8125	0.8	ND
	Mean for online surveys																												1700												106519							0.386876
	Oveall mean					17.3773	35.8727	18.3818	10.8182		182732	172.617	387.903	207094	194.931	426.448					108719		72487.7													681.57
	% missing data																				0.136364		0.142857	0.428571	0	0		0	0.363636		0.5	0.285714	0.5		0.857143	0.4	0.333333	0.5		0.4	0.263158	0.5	0.588235	0.8	0.5	0.714286		0.32183
		Abbreviations
		ND		Not displayed
		NA		Not applicable
		M		Missing
		SFS		School food standards
		FSM		Free school meals
		BME		Black and minority ethnic
		SEN		Special educational needs
				Costs borne by:
				School
				Caterer
				Volunteers
				Families/pupils
[truncated: 1 more columns]
